# Supplementary material for: Natural-Killer-Derived Extracellular Vesicles: Immune Sensors and Interactors
Source: Front Immunol. 2020 Mar 13;11:262. doi: 10.3389/fimmu.2020.00262 (PMC7082405; doi:10.3389/fimmu.2020.00262)
Supplement: Supplementary file 2 [file Table_2.XLSX]

## Sheet: Suppl Table 2
Suppl Table 2: List of proteins up-regulated in Exo and / or MV
	Accession	Description	Abundance Ratio (log2): (MV) / (TotExtr)	Abundance Ratio (log2): (Exo) / (TotExtr)	Up in MV/Tot Ext	Up in Exo/Tot Ext
1	P32754-1	4-hydroxyphenylpyruvate dioxygenase	6.64	6.64	x	x
2	Q76LX8	A disintegrin and metalloproteinase with thrombospondin motifs 13	3.47	5.72	x	x
3	P22303-1	Acetylcholinesterase	6.64	6.64	x	x
4	Q9NR19-1	Acetyl-coenzyme A synthetase, cytoplasmic	6.64	6.64	x	x
5	P00568	Adenylate kinase isoenzyme 1	6.64	6.64	x	x
6	Q9UHX3	Adhesion G protein-coupled receptor E2	6.64	6.64	x	x
7	C9JRZ8	Aldo-keto reductase family 1 member B15	6.64	6.64	x	x
8	P02765	Alpha-2-HS-glycoprotein	4.64	4.54	x	x
9	P01023	alpha-2-macroglobulin	4.58	6.64	x	x
10	Q9NVD7	alpha-parvin	6.64	6.64	x	x
11	P16157	ankyrin-1	6.64	6.64	x	x
12	P01008	Antithrombin-III	5.53	6.64	x	x
13	P02647	Apolipoprotein A-I	2.99	4.95	x	x
14	P04114	apolipoprotein B-100	6.64	6.64	x	x
15	P02649	Apolipoprotein E	5.22	6.46	x	x
16	O95445-1	apolipoprotein M	4.89	5.93	x	x
17	P00966	Argininosuccinate synthase	5.24	5.1	x	x
18	P36575	Arrestin-C	4.41	6.64	x	x
19	Q9BXN1	Asporin	5.87	4.88	x	x
20	Q9NP58	ATP-binding cassette sub-family B member 6, mitochondrial	6.64	6.64	x	x
21	Q7Z6A9	B- and T-lymphocyte attenuator	6.64	6.64	x	x
22	O43505	beta-1,4-glucuronyltransferase 1	2.86	5.69	x	x
23	P02749	Beta-2-glycoprotein 1	3.25	5.96	x	x
24	Q9HBI1-1	Beta-parvin	2.73	5.86	x	x
25	P52848-1	Bifunctional heparan sulfate N-deacetylase/N-sulfotransferase 1	6.64	6.64	x	x
26	P21810	biglycan	6.64	6.64	x	x
27	P11836	B-lymphocyte antigen CD20	4.88	5.12	x	x
28	Q10589	bone marrow stromal antigen 2	4.36	3.7	x	x
29	Q53HL2	Borealin	6.64	6.64	x	x
30	P25440-1	Bromodomain-containing protein 2	6.64	6.64	x	x
31	Q96CX2	BTB/POZ domain-containing protein KCTD12	6.64	6.64	x	x
32	O15484	calpain-5	6.64	6.64	x	x
33	Q96IY4	Carboxypeptidase B2	5.85	6.64	x	x
34	P15169	Carboxypeptidase N catalytic chain	6.64	6.64	x	x
35	P49747	Cartilage oligomeric matrix protein	4.72	4.42	x	x
36	Q5ZPR3	CD276 antigen	6.64	6.64	x	x
37	P29965	CD40 ligand	6.64	6.64	x	x
38	P27701	CD82 antigen	3.15	4.29	x	x
39	P30260	cell division cycle protein 27 homolog	6.64	6.64	x	x
40	Q9Y3E7	Charged multivesicular body protein 3	3.35	4.19	x	x
41	Q9NY35-1	Claudin domain-containing protein 1	3.05	3.69	x	x
42	P00740	Coagulation factor IX	6.64	6.64	x	x
43	P12259	Coagulation factor V	4.33	6.64	x	x
44	P00742	Coagulation factor X	6.64	6.64	x	x
45	P05160	Coagulation factor XIII B chain	4.28	5.45	x	x
46	P12109	Collagen alpha-1(VI) chain	4.75	6.53	x	x
47	P39059	Collagen alpha-1(XV) chain	6.64	6.64	x	x
48	P12110	Collagen alpha-2(VI) chain	6.64	6.64	x	x
49	P12111	Collagen alpha-3(VI) chain	3.79	4.29	x	x
50	A6NMZ7-1	Collagen alpha-6(VI) chain	6.64	6.64	x	x
51	Q9Y6Z7	Collectin-10	6.64	6.64	x	x
52	P01024	Complement C3	6.64	6.64	x	x
53	P0C0L4-1	Complement C4-A	3.49	4.97	x	x
54	P01031	Complement C5	3.65	6.64	x	x
55	P10643	Complement component C7	3.21	6.3	x	x
56	P29279-1	Connective tissue growth factor	6.64	6.64	x	x
57	P22528	Cornifin-B	6.64	6.64	x	x
58	Q96N67	Dedicator of cytokinesis protein 7	6.64	6.64	x	x
59	Q6UWP2	Dehydrogenase/reductase SDR family member 11	6.64	6.64	x	x
60	Q9P265	Disco-interacting protein 2 homolog B	2.73	3.98	x	x
61	Q9UQ16	Dynamin-3	6.64	6.64	x	x
62	Q9UNE7-1	E3 ubiquitin-protein ligase CHIP	6.64	6.64	x	x
63	Q9NZN3	EH domain-containing protein 3	4.11	6.64	x	x
64	Q15369-1	elongin-C	6.64	6.64	x	x
65	P17813	Endoglin	6.64	6.64	x	x
66	P49888	Estrogen sulfotransferase	4.67	6.64	x	x
67	Q16610	Extracellular matrix protein 1	3.7	5.22	x	x
68	Q8IXL6-1	Extracellular serine/threonine protein kinase FAM20C	6.64	6.64	x	x
69	Q86XK2-1	F-box only protein 11	6.64	6.64	x	x
70	Q06828	Fibromodulin	4.46	6.48	x	x
71	P02751	fibronectin	6.64	6.64	x	x
72	P23142	Fibulin-1	4.6	6.33	x	x
73	Q14315	Filamin-C	3.59	4.54	x	x
74	P05062	fructose-bisphosphate aldolase B	6.64	6.64	x	x
75	Q3ZCW2	Galectin-related protein	6.64	6.64	x	x
76	Q96QA5	gasdermin-A	6.64	6.64	x	x
77	P06396	Gelsolin	3.78	6.26	x	x
78	P22352	Glutathione peroxidase 3	3.01	6.64	x	x
79	Q16772	Glutathione S-transferase A3	2.76	5.61	x	x
80	P21695-1	Glycerol-3-phosphate dehydrogenase [NAD(+)], cytoplasmic	6.64	6.64	x	x
81	P06737-1	Glycogen phosphorylase, liver form	3.95	6.37	x	x
82	Q9UG22	GTPase IMAP family member 2	4.86	6.64	x	x
83	P01111	GTPase NRas	5.41	4.88	x	x
84	P69905	Hemoglobin subunit alpha	6.64	6.64	x	x
85	P02100	Hemoglobin subunit epsilon	6.64	6.64	x	x
86	P05546	Heparin cofactor 2	6.26	6.64	x	x
87	P26927	Hepatocyte growth factor-like protein	6.64	6.64	x	x
88	Q9BQS7	Hephaestin	6.64	6.64	x	x
89	Q8IUE6	Histone H2A type 2-B	4.65	3.36	x	x
90	P68431	Histone H3.1	4.4	4.18	x	x
91	Q71DI3	histone H3.2	5.22	4.89	x	x
92	P84243	histone H3.3	3.12	2.92	x	x
93	P62805	histone H4	4.04	4.25	x	x
94	P17693	HLA class I histocompatibility antigen, alpha chain G	3.65	6.1	x	x
95	P01889	HLA class I histocompatibility antigen, B-7 alpha chain	3.63	3.43	x	x
96	Q07000	HLA class I histocompatibility antigen, Cw-15 alpha chain	6.64	6.64	x	x
97	P79483	HLA class II histocompatibility antigen, DR beta 3 chain	3.75	5.41	x	x
98	Q30154	HLA class II histocompatibility antigen, DR beta 5 chain	3.15	3.34	x	x
99	Q14520-1	Hyaluronan-binding protein 2	6.57	4.34	x	x
100	P01871	immunoglobulin heavy constant mu	2.49	3.3	x	x
101	Q969P0	Immunoglobulin superfamily member 8	3.71	4.95	x	x
102	P23229-1	integrin alpha-6	2.83	4.56	x	x
103	P05106	Integrin beta-3	3.7	5.19	x	x
104	P19827-1	Inter-alpha-trypsin inhibitor heavy chain H1	3.45	6.64	x	x
105	P19823	Inter-alpha-trypsin inhibitor heavy chain H2	6.64	6.64	x	x
106	Q06033-1	Inter-alpha-trypsin inhibitor heavy chain H3	6.64	6.64	x	x
107	Q14624-1	Inter-alpha-trypsin inhibitor heavy chain H4	3.35	5.67	x	x
108	Q9UM54-1	Isoform 1 of Unconventional myosin-VI	6.64	6.64	x	x
109	P48740-2	Isoform 2 of Mannan-binding lectin serine protease 1	2.89	4.61	x	x
110	Q93050-1	Isoform 2 of V-type proton ATPase 116 kDa subunit a isoform 1	6.64	6.64	x	x
111	Q6ZTN6-3	Isoform 3 of Ankyrin repeat domain-containing protein 13D	5.09	5.81	x	x
112	P23142-4	Isoform C of Fibulin-1	6.64	6.64	x	x
113	Q14533	Keratin, type II cuticular Hb1	6.64	6.64	x	x
114	P78386	Keratin, type II cuticular Hb5	6.64	6.64	x	x
115	P12035	Keratin, type II cytoskeletal 3	5.33	4.23	x	x
116	Q5T749	Keratinocyte proline-rich protein	2.97	4.06	x	x
117	Q9ULH0-1	Kinase D-interacting substrate of 220 kDa	3.65	4.4	x	x
118	Q96II8-1	Leucine-rich repeat and calponin homology domain-containing protein 3	6.64	6.64	x	x
119	P11049-1	Leukocyte antigen CD37	2.81	3.83	x	x
120	O43561	Linker for activation of T-cells family member 1	6.64	6.64	x	x
121	P31025	Lipocalin-1	6.64	6.64	x	x
122	P51884	Lumican	6.13	6.64	x	x
123	P43363	Melanoma-associated antigen 10	6.64	6.64	x	x
124	P35625	Metalloproteinase inhibitor 3	6.64	6.64	x	x
125	P55083	Microfibril-associated glycoprotein 4	3.37	4.56	x	x
126	Q8WV92	MIT domain-containing protein 1	2.9	5.69	x	x
127	O15439-1	multidrug resistance-associated protein 4	5.5	6.64	x	x
128	P35580	Myosin-10	4.28	5.38	x	x
129	Q96PD5	N-acetylmuramoyl-L-alanine amidase	6.64	6.64	x	x
130	Q9ULB1-1	Neurexin-1	6.64	6.64	x	x
131	P51674	Neuronal membrane glycoprotein M6-a	3.04	6.64	x	x
132	O14786-1	Neuropilin-1	6.64	6.64	x	x
133	Q9C0B5	Palmitoyltransferase ZDHHC5	6.64	6.64	x	x
134	P45877	peptidyl-prolyl cis-trans isomerase C	6.64	6.64	x	x
135	Q15063-1	Periostin	3.62	5.02	x	x
136	P00439	phenylalanine-4-hydroxylase	6.64	6.64	x	x
137	P04180	phosphatidylcholine-sterol acyltransferase	4.37	5.66	x	x
138	P36955	Pigment epithelium-derived factor	4.49	6.64	x	x
139	P05155	Plasma protease C1 inhibitor	6.64	6.64	x	x
140	P00747	Plasminogen	3.82	4.5	x	x
141	P13224	Platelet glycoprotein Ib beta chain	4.44	5.1	x	x
142	P14770	Platelet glycoprotein IX	4.25	3.81	x	x
143	P0CG38	POTE ankyrin domain family member I	6.64	6.64	x	x
144	P20742	Pregnancy zone protein	6.27	6.64	x	x
145	O00507-1	Probable ubiquitin carboxyl-terminal hydrolase FAF-Y	6.64	6.64	x	x
146	Q07954	prolow-density lipoprotein receptor-related protein 1	2.73	4.73	x	x
147	Q12884-1	prolyl endopeptidase FAP	2.84	4.19	x	x
148	Q9P2B2	prostaglandin F2 receptor negative regulator	3.84	4.99	x	x
149	Q969X1	Protein lifeguard 3	3.79	3.95	x	x
150	O15027-1	Protein transport protein Sec16A	6.64	6.64	x	x
151	Q96RI0	Proteinase-activated receptor 4	6.64	6.64	x	x
152	P00734	Prothrombin	6.64	6.64	x	x
153	Q9UN70-1	Protocadherin gamma-C3	6.64	6.64	x	x
154	P16109	P-selectin	3.91	4.89	x	x
155	Q16473	Putative tenascin-XA	6.64	6.64	x	x
156	P00352	Retinal dehydrogenase 1	6.64	6.64	x	x
157	Q8N4T4-1	Rho guanine nucleotide exchange factor 39	6.64	6.64	x	x
158	Q9NRX5	Serine incorporator 1	2.63	4.2	x	x
159	Q13530	Serine incorporator 3	3.29	3.97	x	x
160	Q5T750	Skin-specific protein 32	3.63	4.76	x	x
161	Q9H2M3-1	S-methylmethionine--homocysteine S-methyltransferase BHMT2	6.64	6.64	x	x
162	Q8TDB8-1	Solute carrier family 2, facilitated glucose transporter member 14	6.64	6.64	x	x
163	Q14515	SPARC-like protein 1	6.64	6.06	x	x
164	P02549-1	spectrin alpha chain, erythrocytic 1	6.64	6.64	x	x
165	P11277	Spectrin beta chain, erythrocytic	6.64	6.64	x	x
166	O15020	Spectrin beta chain, non-erythrocytic 2	6.64	6.64	x	x
167	Q13239	SRC-like-adapter	6.64	6.64	x	x
168	Q9P246	Stromal interaction molecule 2	5.9	4.98	x	x
169	O00391	Sulfhydryl oxidase 1	4.74	4.61	x	x
170	Q96C24	Synaptotagmin-like protein 4	3.86	6.25	x	x
171	O00560-1	Syntenin-1	5.62	6.21	x	x
172	Q6PIZ9	T-cell receptor-associated transmembrane adapter 1	3.64	5.83	x	x
173	Q9Y4R8	telomere length regulation protein TEL2 homolog	6.64	6.64	x	x
174	P22105	tenascin-X	6.64	6.64	x	x
175	P05452	Tetranectin	4.86	4.41	x	x
176	Q86UF1	Tetraspanin-33	3.6	4.75	x	x
177	O14817	Tetraspanin-4	3.73	5.08	x	x
178	P62079	Tetraspanin-5	6.64	6.64	x	x
179	P07996	thrombospondin-1	4.78	4.68	x	x
180	P35443	Thrombospondin-4	6.64	6.42	x	x
181	Q13114-1	TNF receptor-associated factor 3	6.64	6.64	x	x
182	O43294-1	Transforming growth factor beta-1-induced transcript 1 protein	6.64	6.64	x	x
183	Q15582	Transforming growth factor-beta-induced protein ig-h3	2.92	3.98	x	x
184	Q6UWD8	Transmembrane protein C16orf54	2.69	5.21	x	x
185	P09493-1	Tropomyosin alpha-1 chain	6.64	6.64	x	x
186	Q9H4B7	tubulin beta-1 chain	2.92	5.46	x	x
187	Q13885	Tubulin beta-2A chain	6.64	6.64	x	x
188	P21580	Tumor necrosis factor alpha-induced protein 3	4.06	4.45	x	x
189	Q8TED0	U3 small nucleolar RNA-associated protein 15 homolog	6.64	6.64	x	x
190	O94966	Ubiquitin carboxyl-terminal hydrolase 19	6.64	6.39	x	x
191	P62068-1	Ubiquitin carboxyl-terminal hydrolase 46	6.64	6.64	x	x
192	O00159-1	Unconventional myosin-Ic	3.77	4.29	x	x
193	O95498-1	Vascular non-inflammatory molecule 2	6.64	6.64	x	x
194	P02774	vitamin D-binding protein	4.04	5.68	x	x
195	P07225	Vitamin K-dependent protein S	6.64	6.56	x	x
196	P04004	Vitronectin	6.59	6.64	x	x
197	Q8IWT6	volume-regulated anion channel subunit LRRC8A	6.64	6.64	x	x
198	Q9UBH6	Xenotropic and polytropic retrovirus receptor 1	6.64	6.64	x	x
199	Q04828	aldo-keto reductase family 1 member C1	3.82	1.29	x
200	Q9BYC5	Alpha-(1,6)-fucosyltransferase	6.64		x
201	P15144	aminopeptidase N	3.84	3.32	x
202	P05067-1	Amyloid-beta A4 protein	3.06	2.65	x
203	Q06481	Amyloid-like protein 2	3.75	4.48	x
204	Q9Y5C1	Angiopoietin-related protein 3	3.09	3.49	x
205	Q9NQW6	Anillin	6.64		x
206	P12429	annexin A3	2.74	1.5	x
207	Q96GD4	Aurora kinase B	4.22	0.86	x
208	P20160	Azurocidin	4.48	3.43	x
209	P98160	Basement membrane-specific heparan sulfate proteoglycan core protein	3.02	3.13	x
210	Q8NES3-1	Beta-1,3-N-acetylglucosaminyltransferase lunatic fringe	3.35	3.31	x
211	P80723	Brain acid soluble protein 1	3.33	2.46	x
212	Q05682-1	Caldesmon	5.09	3.62	x
213	Q9NPF2-1	Carbohydrate sulfotransferase 11	6.64		x
214	O95810	caveolae-associated protein 2	3.55	3.47	x
215	Q03135	Caveolin-1	4.38	2.67	x
216	P32248	C-C chemokine receptor type 7	4.09	2.91	x
217	P32970	CD70 antigen	3.15	2.62	x
218	Q53EZ4-1	Centrosomal protein of 55 kDa	4.19	3.06	x
219	O15335	Chondroadherin	2.94	1.19	x
220	O95239-1	Chromosome-associated kinesin KIF4A	3.7	0.91	x
221	O14578	Citron Rho-interacting kinase	5.78	2.15	x
222	P04839	Cytochrome b-245 heavy chain	3.33	1.93	x
223	Q8WTX7	Cytosolic arginine sensor for mTORC1 subunit 1	4.47	2.42	x
224	P11387	DNA topoisomerase 1	3.97	2.47	x
225	O95602	DNA-directed RNA polymerase I subunit RPA1	2.89	2.08	x
226	Q9NVH1-1	DnaJ homolog subfamily C member 11	6.64		x
227	Q13191-1	E3 ubiquitin-protein ligase CBL-B	3.48	2.58	x
228	Q99808	Equilibrative nucleoside transporter 1	3.92	2.93	x
229	Q9Y5Y0	Feline leukemia virus subgroup C receptor-related protein 1	6.64		x
230	P35555	Fibrillin-1	4.22	3.08	x
231	P41440	Folate transporter 1	3.09	3.38	x
232	P57678	Gem-associated protein 4	2.8	3.02	x
233	P22749	granulysin	2.7	2.61	x
234	Q12849	G-rich sequence factor 1	6.64		x
235	P30679	guanine nucleotide-binding protein subunit alpha-15	6.64		x
236	O95757	Heat shock 70 kDa protein 4L	2.52	1.99	x
237	Q96RW7-1	Hemicentin-1	3.6	3.6	x
238	P68871	Hemoglobin subunit beta	3.58	2.32	x
239	Q16777	Histone H2A type 2-C	3.81	2.74	x
240	Q71UI9-1	Histone H2A.V	3.16	0.96	x
241	P30455	HLA class I histocompatibility antigen, A-36 alpha chain	3.07	1.57	x
242	P30479	HLA class I histocompatibility antigen, B-41 alpha chain	3.11	2.76	x
243	P30492	HLA class I histocompatibility antigen, B-54 alpha chain	2.94	1.1	x
244	P01906	HLA class II histocompatibility antigen, DQ alpha 2 chain	2.61	2.05	x
245	Q95IE3	HLA class II histocompatibility antigen, DRB1-12 beta chain	4.98	3.14	x
246	P13761	HLA class II histocompatibility antigen, DRB1-7 beta chain	2.42	1.06	x
247	Q30134	HLA class II histocompatibility antigen, DRB1-8 beta chain	3.42	3.2	x
248	Q86YZ3	Hornerin	2.37	2.73	x
249	P01876	immunoglobulin heavy constant alpha 1	3.02	2.11	x
250	P14902	Indoleamine 2,3-dioxygenase 1	3.21	1.96	x
251	Q9Y6W8-1	Inducible T-cell costimulator	2.83	3.01	x
252	Q9NQS7	Inner centromere protein	5.38	-6.64	x
253	P05362	Intercellular adhesion molecule 1	3.1	2.66	x
254	Q8WTV0-2	Isoform 1 of Scavenger receptor class B member 1	3.39	2.39	x
255	O14578-3	Isoform 3 of Citron Rho-interacting kinase	6.64		x
256	P29692-3	Isoform 3 of Elongation factor 1-delta	3.85	2.1	x
257	Q02241-3	Isoform 3 of Kinesin-like protein KIF23	6.64	3.62	x
258	O43663-4	Isoform 4 of Protein regulator of cytokinesis 1	5.34	1.83	x
259	P54289-4	Isoform 4 of Voltage-dependent calcium channel subunit alpha-2/delta-1	3.45	3.34	x
260	Q15058	Kinesin-like protein KIF14	5.23	2.22	x
261	O95235	kinesin-like protein KIF20A	4.47	2.61	x
262	Q02241-1	Kinesin-like protein KIF23	6.31	2.88	x
263	P02788	Lactotransferrin	3.17	2.13	x
264	Q01650	large neutral amino acids transporter small subunit 1	3.79	2.45	x
265	Q14766-1	Latent-transforming growth factor beta-binding protein 1	4.69	4.13	x
266	P14780	Matrix metalloproteinase-9	2.94	2.16	x
267	P08582-1	Melanotransferrin	3.92	1.87	x
268	P53985	Monocarboxylate transporter 1	2.81	2.21	x
269	Q15796-1	Mothers against decapentaplegic homolog 2	6.64		x
270	Q13201	Multimerin-1	3.11	3.46	x
271	O95297-1	Myelin protein zero-like protein 1	2.65	2.07	x
272	P05164	Myeloperoxidase	3.66	2.16	x
273	Q15746-1	Myosin light chain kinase, smooth muscle	3.13	2.98	x
274	P24844-1	Myosin regulatory light polypeptide 9	6.64	3.37	x
275	P35749	Myosin-11	2.78	3.63	x
276	P35579-1	Myosin-9	3.55	3.26	x
277	P29966	Myristoylated alanine-rich C-kinase substrate	4.63	1.25	x
278	Q96SB3	Neurabin-2	6.64		x
279	P43007-1	neutral amino acid transporter A	2.9	2.94	x
280	Q15758-1	Neutral amino acid transporter B(0)	3.52	3.19	x
281	O15031	Plexin-B2	2.94	3.38	x
282	Q8IVU3-1	Probable E3 ubiquitin-protein ligase HERC6	6.64		x
283	Q96T49	Protein phosphatase 1 regulatory inhibitor subunit 16B	3.39	2.31	x
284	Q9NVU7	Protein SDA1 homolog	6.64		x
285	Q14517	Protocadherin Fat 1	3.77	2.97	x
286	Q6DN03	Putative histone H2B type 2-C	4.07	2.81	x
287	Q9H0H5	Rac GTPase-activating protein 1	6.06	2.1	x
288	Q86VI3	Ras GTPase-activating-like protein IQGAP3	3.6	1.46	x
289	P02768-1	Serum albumin	2.9	2.87	x
290	Q8TBC3	SH3KBP1-binding protein 1	6.64		x
291	Q8NEM2	SHC SH2 domain-binding protein 1	3.77	0.89	x
292	Q13291-1	Signaling lymphocytic activation molecule	3.46	2.6	x
293	P53794	sodium/myo-inositol cotransporter	6.64		x
294	P05026	Sodium/potassium-transporting ATPase subunit beta-1	3.26	1.94	x
295	Q96QD8	sodium-coupled neutral amino acid transporter 2	2.89	2.31	x
296	Q8WUX1-1	Sodium-coupled neutral amino acid transporter 5	2.82	3.14	x
297	Q9Y289	Sodium-dependent multivitamin transporter	3.28	3.1	x
298	Q8NBI5	Solute carrier family 43 member 3	3.06	2.11	x
299	Q9NQZ2	Something about silencing protein 10	6.64		x
300	P30203-1	T-cell differentiation antigen CD6	3.52	2.54	x
301	P24821	Tenascin	3.56	1.42	x
302	Q13077	Tnf receptor-associated factor 1	3.72	2.54	x
303	P13693	Translationally-controlled tumor protein	3.69	3.29	x
304	O95807	transmembrane protein 50A	6.64		x
305	P43489	Tumor necrosis factor receptor superfamily member 4	5.22	3.27	x
306	P25942-1	Tumor necrosis factor receptor superfamily member 5	3.26	2.19	x
307	Q969X6	U3 small nucleolar RNA-associated protein 4 homolog	4.22	2.92	x
308	Q712K3	Ubiquitin-conjugating enzyme E2 R2	2.87	0.33	x
309	B0I1T2-1	unconventional myosin-Ig	2.85	2.23	x
310	Q92614-1	Unconventional myosin-XVIIIa	2.75	2.33	x
311	Q96B54	Zinc finger protein 428	3.83	0.66	x
312	Q15043	Zinc transporter ZIP14	3.86	2.41	x
313	Q9P0J1	[Pyruvate dehydrogenase [acetyl-transferring]]-phosphatase 1, mitochondrial	-0.51	5.6		x
314	P51857	3-oxo-5-beta-steroid 4-dehydrogenase		6.64		x
315	O75366-1	Advillin		6.64		x
316	Q9H2A2-1	aldehyde dehydrogenase family 8 member A1	0.71	4.38		x
317	P08697-1	Alpha-2-antiplasmin	1.39	5.42		x
318	P12821-1	Angiotensin-converting enzyme	-0.61	3.63		x
319	P11245	arylamine N-acetyltransferase 2	2.88	4.27		x
320	Q96TA2-1	ATP-dependent zinc metalloprotease YME1L1	1.81	3.91		x
321	O75882-1	Attractin	2.47	5.02		x
322	P13929-1	Beta-enolase	0.15	4.17		x
323	P34913-1	Bifunctional epoxide hydrolase 2		6.64		x
324	Q99828	calcium and integrin-binding protein 1	1.59	3.29		x
325	Q96DG6	Carboxymethylenebutenolidase homolog	1.53	4.46		x
326	P60033	CD81 antigen	2.61	3.82		x
327	P21926	CD9 antigen	1.95	3.84		x
328	P00450	Ceruloplasmin	2.17	6.34		x
329	O76074	cGMP-specific 3',5'-cyclic phosphodiesterase	1.57	4.44		x
330	Q8WWI5	choline transporter-like protein 1	2.53	3.94		x
331	P20908	Collagen alpha-1(V) chain		6.64		x
332	P00736	Complement C1r subcomponent	1.76	5.22		x
333	P06681-1	complement C2	0.72	5.22		x
334	P13671	Complement component c6		6.64		x
335	P02748	complement component C9	1.63	3.66		x
336	Q12860	Contactin-1	1.58	4.21		x
337	Q96FN4	Copine-2		6.64		x
338	P12277	Creatine kinase B-type	0.7	4.39		x
339	Q9Y240	C-type lectin domain family 11 member A	1.82	4.89		x
340	Q9UBG0	C-type mannose receptor 2	2.65	5.76		x
341	P21399	Cytoplasmic aconitate hydratase	-0.39	3.48		x
342	O75891-1	Cytosolic 10-formyltetrahydrofolate dehydrogenase	2.64	5.7		x
343	Q9H7Y0-1	Deleted in autism-related protein 1		6.64		x
344	Q9UDY4	DnaJ homolog subfamily B member 4		6.64		x
345	Q9BW60	Elongation of very long chain fatty acids protein 1	-1.33	4.7		x
346	Q16394	Exostosin-1	2.22	5.89		x
347	Q93063	exostosin-2	1.09	3.3		x
348	O95954-1	formimidoyltransferase-cyclodeaminase		6.64		x
349	P46439	Glutathione S-transferase Mu 5	2.57	5.12		x
350	P02790	Hemopexin		6.64		x
351	P30501	HLA class I histocompatibility antigen, Cw-2 alpha chain	1.93	5		x
352	Q93099	Homogentisate 1,2-dioxygenase	1.35	4.92		x
353	P01860	Immunoglobulin heavy constant gamma 3		6.64		x
354	P01591	Immunoglobulin J chain	1.75	6.38		x
355	P0DOY2	immunoglobulin lambda constant 2		6.64		x
356	Q13308-1	Inactive tyrosine-protein kinase 7		6.64		x
357	P35858	Insulin-like growth factor-binding protein complex acid labile subunit		4.7		x
358	Q13418	Integrin-linked protein kinase	0.77	3.78		x
359	Q01628	Interferon-induced transmembrane protein 3		6.64		x
360	Q9NPH3	Interleukin-1 receptor accessory protein	0.44	6.51		x
361	P24001	Interleukin-32		6.64		x
362	Q13642-1	Isoform 1 of Four and a half LIM domains protein 1	1.5	6.64		x
363	Q5VZ89-7	Isoform 2 of DENN domain-containing protein 4C	1.74	4.61		x
364	Q14157-1	Isoform 2 of Ubiquitin-associated protein 2-like	-6.64	4.71		x
365	Q9Y4D8-5	Isoform 5 of Probable E3 ubiquitin-protein ligase HECTD4		6.64		x
366	P04259	keratin, type II cytoskeletal 6B	2.36	3.97		x
367	Q96Q89-1	Kinesin-like protein KIF20B	-0.34	6.64		x
368	Q08431	Lactadherin	2.5	4.12		x
369	P48059	LIM and senescent cell antigen-like-containing domain protein 1	1.35	3.67		x
370	Q86X29	Lipolysis-stimulated lipoprotein receptor		6.64		x
371	P06858	lipoprotein lipase	2.29	3.91		x
372	P10253	lysosomal alpha-glucosidase	-6.64	4.44		x
373	O43451	Maltase-glucoamylase, intestinal	-6.64	4.67		x
374	Q99542	Matrix metalloproteinase-19	0.9	6.25		x
375	Q9ULK4	Mediator of RNA polymerase II transcription subunit 23	-6.64	4.28		x
376	Q16819	Meprin A subunit alpha	0.6	4.01		x
377	Q658P3-1	Metalloreductase STEAP3	2.43	6.64		x
378	Q8N4C8-1	Misshapen-like kinase 1	2.03	4.39		x
379	O95819	Mitogen-activated protein kinase kinase kinase kinase 4	2.14	3.51		x
380	Q96EY5-1	Multivesicular body subunit 12A	2.4	3.35		x
381	Q9Y2A7-1	Nck-associated protein 1		6.64		x
382	Q14112-1	Nidogen-2		6.64		x
383	P04746	Pancreatic alpha-amylase	1.67	4.03		x
384	Q9UNP9-1	Peptidyl-prolyl cis-trans isomerase E	-0.45	4.92		x
385	Q9NRY6	Phospholipid scramblase 3	2.18	4.39		x
386	Q9NWQ8	Phosphoprotein associated with glycosphingolipid-enriched microdomains 1		6.64		x
387	Q96CS7-1	Pleckstrin homology domain-containing family B member 2		6.64		x
388	Q9Y4D8-1	Probable E3 ubiquitin-protein ligase HECTD4	2.5	4.19		x
389	Q8N0Y7	Probable phosphoglycerate mutase 4	1.09	4.4		x
390	Q15113	Procollagen C-endopeptidase enhancer 1	1.51	4.17		x
391	P11171-1	protein 4.1	1.74	2.96		x
392	Q9P219	Protein Daple	0.61	6.64		x
393	P06702	Protein S100-A9	1.77	3.54		x
394	Q6ZMU1	Putative protein C3P1	2.89	5.18		x
395	Q53H96	Pyrroline-5-carboxylate reductase 3	2.68	4.92		x
396	P30613	Pyruvate kinase PKLR	1.17	4.53		x
397	Q15276	Rab GTPase-binding effector protein 1	2.12	3.44		x
398	O00194	ras-related protein rab-27b	1.12	3.49		x
399	Q13332	Receptor-type tyrosine-protein phosphatase S	1.59	4.27		x
400	P78509	Reelin		6.64		x
401	Q00266	S-adenosylmethionine synthase isoform type-1	-0.41	3.71		x
402	Q92743	Serine protease HTRA1	-6.64	6.64		x
403	Q5VT25-1	Serine/threonine-protein kinase MRCK alpha	3.29	5.21		x
404	P27169	Serum paraoxonase/arylesterase 1	-1.88	4.53		x
405	Q9Y3P8	Signaling threshold-regulating transmembrane adapter 1	2.69	4.03		x
406	Q96L08	Sushi domain-containing protein 3	1.09	4.37		x
407	Q8NG11-1	Tetraspanin-14	1.53	3.75		x
408	P05543	thyroxine-binding globulin	1.13	4.7		x
409	Q9UP52	Transferrin receptor protein 2		6.64		x
410	Q8IU68-1	Transmembrane channel-like protein 8	2.6	3.76		x
411	P68366	Tubulin alpha-4A chain	1.02	4.37		x
412	P52333-1	Tyrosine-protein kinase JAK3	2.48	3.51		x
413	P04070	Vitamin K-dependent protein C	0.97	4.69		x
